# Supplementary material for: Changes in mortality disparities by education in Russia from 1998 to 2017: evidence from indirect estimation
Source: Eur J Public Health. 2021 May 2;32(1):21–3. doi: 10.1093/eurpub/ckab070 (PMC8807072; doi:10.1093/eurpub/ckab070)
Supplement: ckab070_Supplementary_Data [file ckab070_supplementary_data.zip]

Archive with 2 entries (2 files):
- ejph-2020-12-sr-1524-File002.docx
- ejph-2020-12-sr-1524-File003.docx
